# Supplementary material for: Long-Term Zinc Supplementation Improves Liver Function and Decreases the Risk of Developing Hepatocellular Carcinoma
Source: Nutrients. 2018 Dec 10;10(12):1955. doi: 10.3390/nu10121955 (PMC6316561; doi:10.3390/nu10121955)
Supplement: Supplementary file 1 [file nutrients-10-01955-s001.zip]

Archive with 2 entries (2 files):
- nutrients-383228 Supplementary Figure S1.pdf
- nutrients-383228 Supplementary Table S1.pdf
